# Supplementary material for: Natural Variation Uncovers Candidate Genes for Barley Spikelet Number and Grain Yield under Drought Stress
Source: Genes (Basel). 2020 May 11;11(5):533. doi: 10.3390/genes11050533 (PMC7290517; doi:10.3390/genes11050533)
Supplement: Supplementary file 1 [file genes-11-00533-s001.zip]

Archive with 16 entries (15 files):
- genes-765865-supplementary/
- __MACOSX/._genes-765865-supplementary
- genes-765865-supplementary/Table S1.xlsx
- __MACOSX/genes-765865-supplementary/._Table S1.xlsx
- genes-765865-supplementary/.DS_Store
- __MACOSX/genes-765865-supplementary/._.DS_Store
- genes-765865-supplementary/Figure S3.jpg
- __MACOSX/genes-765865-supplementary/._Figure S3.jpg
- genes-765865-supplementary/Figure S1.pdf
- __MACOSX/genes-765865-supplementary/._Figure S1.pdf
- genes-765865-supplementary/Figure S2.jpg
- __MACOSX/genes-765865-supplementary/._Figure S2.jpg
- genes-765865-supplementary/Figure S4.jpg
- __MACOSX/genes-765865-supplementary/._Figure S4.jpg
- genes-765865-supplementary/Figure S5.pdf
- __MACOSX/genes-765865-supplementary/._Figure S5.pdf
