# Supplementary material for: Natural Variation Uncovers Candidate Genes for Barley Spikelet Number and Grain Yield under Drought Stress
Source: Genes (Basel). 2020 May 11;11(5):533. doi: 10.3390/genes11050533 (PMC7290517; doi:10.3390/genes11050533)
Supplement: Supplementary file 1 [file genes-11-00533-s001.zip › genes-765865-supplementary/Table S1.xlsx]

## Sheet: Sheet1
Trait	SNP	Chromosome	Position	P.value	log	maf	Rsquare of SNP
heading_ DTI	SCRI_RS_177313	3	126.7	1.81718e-09	8.7406	0.0267857	3.87705
Anther extrusion _DTI	SCRI_RS_177313	3	126.7	2.15e-09	8.66756	0.0267857	3.83601
Drought__Number_ of grains/spike	SCRI_RS_166540	2	75.5666	2.36747e-07	6.62572	0.318584	6.4511
Control_TGW	SCRI_RS_177313	3	126.7	3.02225e-06	5.51967	0.0353982	2.86207
Drought__Number_ of grains/spike	SCRI_RS_157347	2	75.5666	5.50123e-06	5.25954	0.345133	6.12371
Control_heading	BOPA2_12_30223	3	104.32	5.8114e-06	5.23572	0.0707965	2.13512
Control_anther extrusion	BOPA1_2391-566	3	46.034	8.83745e-06	5.05367	0.159292	2.22435
DTI_Tipping	SCRI_RS_177313	3	126.7	1.01378e-05	4.99406	0.027027	2.65455
Drought__Number_ of grains/spike	SCRI_RS_2961	2	74.4334	1.11104e-05	4.95427	0.345133	6.05341
Control_anther extrusion	BOPA2_12_30223	3	104.32	1.28201e-05	4.89211	0.0707965	2.14816
heading_ DTI	BOPA2_12_10981	3	154.15	1.32233e-05	4.87866	0.0446429	1.87521
Anther extrusion _DTI	BOPA2_12_10981	3	154.15	1.9e-05	4.72125	0.0446429	1.80154
heading_ DTI	BOPA2_12_31509	6	53.5411	1.95452e-05	4.70896	0.0625	1.79531
Anther extrusion _DTI	BOPA2_12_31509	6	53.5411	2.17e-05	4.66354	0.0625	1.77367
Drought__Number_ of spikelets/spike	SCRI_RS_166540	2	75.5666	2.42753e-05	4.61484	0.318584	3.37953
Control_spike length	SCRI_RS_177313	3	126.7	3.01635e-05	4.52052	0.0353982	4.83681
Number_ grains/spike_DTI	BOPA2_12_20648	4	81.5692	3.74e-05	4.42713	0.145455	1.8966
Control_tipping	SCRI_RS_165463	2	81.5156	3.89859e-05	4.40909	0.0309735	2.05369
Control_heading	SCRI_RS_177313	3	126.7	4.66464e-05	4.33118	0.0353982	1.71979
Control_anther extrusion	SCRI_RS_177313	3	126.7	4.75798e-05	4.32258	0.0353982	1.88453
Drought__TGW	SCRI_RS_177313	3	126.7	7.22181e-05	4.14135	0.0353982	2.43575
Drought__Number_ of spikelets/spike	SCRI_RS_157347	2	75.5666	7.24426e-05	4.14001	0.345133	3.20608
Control_anther extrusion	BOPA1_7045-950	3	45.8215	7.62627e-05	4.11769	0.176991	1.7916
Control_anther extrusion	BOPA2_12_30737	3	45.8215	7.62627e-05	4.11769	0.176991	1.7916
Control_Number_ of spikelets/spike	BOPA2_12_10623	2	132.578	9.76744e-05	4.01022	0.0973451	4.54894
Drought__Number_ of spikelets/spike	SCRI_RS_80331	3	90.2266	0.000100917	3.99604	0.256637	3.91697
Drought__Number_ of spikelets/spike	SCRI_RS_158070	3	90.2266	0.000100917	3.99604	0.256637	3.91697
Drought__Number_ of spikelets/spike	BOPA1_ABC11028-1-1-64	3	90.7224	0.00011334	3.94562	0.274336	3.90095
Drought__Number_ of grains/spike	SCRI_RS_235860	2	76.204	0.000117749	3.92904	0.380531	5.82507
Drought__anther extrusion	BOPA2_12_10063	4	43.4844	0.000123001	3.91009	0.106195	2.44295
Drought__heading	BOPA2_12_10063	4	43.4844	0.000126995	3.89621	0.106195	2.43246
Awn length_DTI	SCRI_RS_177313	3	126.7	0.000127137	3.89573	0.0267857	1.50572
Control_Number_ of grains/spike	BOPA2_12_10623	2	132.578	0.000131378	3.88148	0.0973451	6.41554
Control_TGW	BOPA2_12_30125	7	67.9178	0.000144464	3.84024	0.0973451	2.15386
Control_awn length	SCRI_RS_177313	3	126.7	0.000152556	3.81657	0.0353982	3.28408
Drought_Number_ of spikelets/spike	BOPA1_2391-566	3	46.034	0.000160517	3.79448	0.159292	4.48545
Drought__Number_ of spikelets/spike	BOPA1_4773-1009	4	111.225	0.000169947	3.76969	0.247788	3.07379
Anther extrusion _DTI	SCRI_RS_6902	5	151.111	0.000174874	3.75727	0.0625	1.36008
Control_tipping	SCRI_RS_144313	3	135.482	0.000189671	3.722	0.168142	1.74964
Drought__Number_ of grains/spike	SCRI_RS_120605	1	61.4731	0.000192725	3.71506	0.353982	5.77895
Drought__TGW	BOPA2_12_30125	7	67.9178	0.000194834	3.71033	0.0973451	2.26459
heading_ DTI	BOPA2_12_11485	4	1.02052	0.000224904	3.648	0.0714286	1.31153
Control_Number_ of grains/spike	BOPA1_2391-566	3	46.034	0.000225439	3.64697	0.159292	6.37082
heading_ DTI	SCRI_RS_6902	5	151.111	0.000227654	3.64273	0.0625	1.30919
Control_Number_ of spikelets/spike	BOPA1_7045-950	3	45.8215	0.000229737	3.63877	0.176991	4.44011
Control_Number_ of spikelets/spike	BOPA2_12_30737	3	45.8215	0.000229737	3.63877	0.176991	4.44011
Control_Number_ of grains/spike	SCRI_RS_166540	2	75.5666	0.000247199	3.60695	0.318584	6.36325
heading_ DTI	SCRI_RS_235954	6	68.2011	0.000250578	3.60106	0.107143	1.29077
Anther extrusion _DTI	BOPA2_12_11485	4	1.02052	0.000294773	3.53051	0.0714286	1.25967
Drought__Number_ of spikelets/spike	BOPA2_12_30214	5	44.0972	0.000305473	3.51503	0.486726	3.76596
Control_heading	SCRI_RS_118785	1	55.3824	0.000368778	3.43323	0.0884956	1.32644
Drought__heading	BOPA2_12_11254	7	67.6345	0.000370704	3.43097	0.106195	2.25262
Drought__anther extrusion	BOPA2_12_11254	7	67.6345	0.000439409	3.35713	0.106195	2.22199
Drought__TGW	SCRI_RS_153718	3	17.4929	0.000440197	3.35635	0.362832	2.12707
Control_Number_ of spikelets/spike	BOPA1_9668-422	2	140.652	0.000442103	3.35448	0.0353982	4.35837
Anther extrusion _DTI	SCRI_RS_173604	2	8.56941	0.000453762	3.34317	0.0446429	1.1777
heading_ DTI	SCRI_RS_173604	2	8.56941	0.000470712	3.32725	0.0446429	1.17077
Control_heading	BOPA2_12_30996	7	78.0453	0.000471263	3.32674	0.0884956	1.28109
heading_ DTI	BOPA1_ABC06878-1-1-332	6	53.6024	0.000483971	3.31518	0.142857	1.16553
Drought__heading	SCRI_RS_173604	2	8.56941	0.000491675	3.30832	0.0442478	2.20601
Control_Number_ of spikelets/spike	BOPA1_ABC17073-1-1-298	5	120.069	0.00050026	3.3008	0.132743	4.3431
Drought__anther extrusion	BOPA1_2935-1634	1	90.4391	0.000508448	3.29375	0.460177	2.19712
Drought__Number_ of grains/spike	BOPA1_3147-440	6	71.8839	0.0005085	3.29371	0.261062	5.68976
Anther extrusion _DTI	BOPA1_ABC06878-1-1-332	6	53.6024	0.000525176	3.2797	0.142857	1.15013
Drought__Number_ of spikelets/spike	BOPA1_4204-176	7	1.91218	0.000525478	3.27945	0.0929204	2.90284
Control_plant height	BOPA2_12_11300	4	14.4315	0.000541099	3.26672	0.0707965	1.56725
Drought__awn length	SCRI_RS_240014	7	13.9518	0.000553063	3.25723	0.159292	2.76644
Number_ grains/spike_DTI	BOPA2_12_20825	4	83.166	0.000553486	3.25689	0.118182	1.35414
Control_plant height	SCRI_RS_157929	2	120.042	0.000558661	3.25285	0.353982	1.5614
Anther extrusion _DTI	SCRI_RS_235954	6	68.2011	0.00057892	3.23738	0.107143	1.13181
Drought__TGW	BOPA1_4098-758	4	25.9207	0.000608035	3.21607	0.318584	2.07336
Drought__anther extrusion	SCRI_RS_173604	2	8.56941	0.000632068	3.19924	0.0442478	2.16022
Control_plant height	SCRI_RS_145415	7	20.8924	0.00066688	3.17595	0.20354	1.52906
Control_Number_ of grains/spike	BOPA1_7045-950	3	45.8215	0.000672667	3.1722	0.176991	6.28215
Control_Number_ of grains/spike	BOPA2_12_30737	3	45.8215	0.000672667	3.1722	0.176991	6.28215
Drought__awn length	BOPA1_ABC11028-1-1-64	3	90.7224	0.000696815	3.15688	0.274336	2.73148
Control_tipping	SCRI_RS_149971	1	48.0878	0.000715922	3.14513	0.123894	1.50341
Drought__tipping	BOPA2_12_30043	1	47.9462	0.000740925	3.13023	0.176991	2.83488
Drought__Number_ of grains/spike	SCRI_RS_172220	2	91.0057	0.000753864	3.12271	0.300885	5.65419
Drought__Number_ of spikelets/spike	BOPA2_12_10378	7	140.864	0.000771671	3.11257	0.0884956	2.84578
Drought__Number_ of spikelets/spike	BOPA2_12_31019	7	140.864	0.000771671	3.11257	0.0884956	2.84578
Control_plant height	SCRI_RS_128407	5	129.931	0.000797185	3.09844	0.123894	1.49662
Control_anther extrusion	SCRI_RS_118785	1	55.3824	0.000798849	3.09754	0.0884956	1.34456
DTI_Tipping	BOPA2_12_10063	4	43.4844	0.000800739	3.09651	0.108108	1.86286
Control_awn length	SCRI_RS_6793	3	52.762	0.000826732	3.08264	0.274336	3.03643
Drought__Number_ of spikelets/spike	SCRI_RS_2961	2	74.4334	0.000830944	3.08043	0.345133	2.83486
Drought__Number_ of spikelets/spike	SCRI_RS_144313	3	135.482	0.000845436	3.07292	0.168142	2.83231
Awn length_DTI	SCRI_RS_173164	2	24.5042	0.000861636	3.06468	0.21875	1.14479
heading_ DTI	BOPA2_12_30306	1	47.8277	0.000873147	3.05891	0.125	1.05508
Drought__Number_ of spikelets/spike	BOPA2_12_21522	1	117.493	0.000885485	3.05282	0.199115	3.62476
Drought__plant height	SCRI_RS_149252	4	57.2946	0.000905824	3.04296	0.150442	1.69864
Drought__Number_ of spikelets/spike	BOPA2_12_31007	6	52.8329	0.000913952	3.03908	0.115044	2.82084
Drought__Number_ of grains/spike	SCRI_RS_144313	3	135.482	0.000915379	3.0384	0.168142	5.6368
Drought__awn length	SCRI_RS_80331	3	90.2266	0.000916301	3.03796	0.256637	2.69033
Drought__awn length	SCRI_RS_158070	3	90.2266	0.000916301	3.03796	0.256637	2.69033
Drought__Number_ of grains/spike	BOPA1_7800-594	1	49.8584	0.000921886	3.03532	0.415929	5.63616
Drought__Number_ of grains/spike	SCRI_RS_156013	2	138.598	0.000955939	3.01957	0.495575	5.63292
Plant height _DTI	SCRI_RS_197550	7	131.586	0.000961173	3.0172	0.455357	1.2308
Control_TGW	SCRI_RS_167564	2	51.4873	0.000973218	3.01179	0.345133	1.82734
DTI_Tipping	BOPA2_12_10166	1	65.2266	0.000989326	3.00466	0.216216	1.82669
Drought__tipping	SCRI_RS_149726	1	48.0878	0.000991297	3.0038	0.243363	2.79189
